# Supplementary material for: Functional Analysis of the P-Type ATPases Apt2-4 from Cryptococcus neoformans by Heterologous Expression in Saccharomyces cerevisiae
Source: J Fungi (Basel). 2023 Feb 4;9(2):202. doi: 10.3390/jof9020202 (PMC9966271; doi:10.3390/jof9020202)
Supplement: Supplementary file 1 [file jof-09-00202-s001.zip]

Archive with 1 entries (1 files):
- 3.jof-2156328-supplementary.pdf
